# Supplementary material for: Resveratrol Contrasts LPA-Induced Ovarian Cancer Cell Migration and Platinum Resistance by Rescuing Hedgehog-Mediated Autophagy
Source: Cells. 2021 Nov 17;10(11):3213. doi: 10.3390/cells10113213 (PMC8625920; doi:10.3390/cells10113213)
Supplement: Supplementary file 1 [file cells-10-03213-s001.zip]

Archive with 1 entries (1 files):
- Supplementary files - cells-1456531 edited.pdf
